# Supplementary material for: Structural Characterization and Antioxidant Activity of a Crude Polysaccharide from Cannabis sativa Leaves
Source: Foods. 2026 May 9;15(10):1649. doi: 10.3390/foods15101649 (PMC13205411; doi:10.3390/foods15101649)
Supplement: Supplementary file 1 [file foods-15-01649-s001.zip]

Archive with 1 entries (1 files):
- foods-4238263-supplementary.pdf
